# Supplementary material for: Design and In Vitro Evaluation of Novel GC373-like SARS-CoV-2 Main Protease Inhibitors
Source: Curr Issues Mol Biol. 2026 Jan 28;48(2):142. doi: 10.3390/cimb48020142 (PMC12939465; doi:10.3390/cimb48020142)
Supplement: Supplementary file 1 [file cimb-48-00142-s001.zip]

Archive with 1 entries (1 files):
- cimb-4092054-supplementary.pdf
